# Supplementary material for: The effect of insecticide synergist treatment on genome-wide gene expression in a polyphagous pest
Source: Sci Rep. 2017 Oct 18;7:13440. doi: 10.1038/s41598-017-13397-x (PMC5647426; doi:10.1038/s41598-017-13397-x)
Supplement: Supplementary file 2 — Table S1–S7 [file 41598_2017_13397_MOESM2_ESM.xls]

## Sheet: Table S1
Supplementary Table S1: Number of generated strand-specific paired-end Illumina reads and their mapping rates against the T.urticae annotation for all treatments (CON, DEF, DEM, CsA, PBO and FORM).
	number of input reads	uniquely mapped reads (%)	reads mapped to multiple loci (%)	reads too short (%)	reads: other (%)
CON1	24464973	84.06	6.09	9	0.18
CON2	23994351	84.02	5.43	9.48	0.2
CON3	20209107	83.92	4.63	8.43	0.52
CON4	20875512	84.53	5.73	8.31	0.27
DEF1	23422970	81.07	5.98	11.81	0.23
DEF2	20461146	81.84	5.63	11.29	0.22
DEF3	19313420	82.23	5.86	10.1	0.31
DEF4	18929616	82.78	5.96	9.91	0.25
DEM1	22667600	83.35	7.53	8	0.22
DEM2	20797905	82.08	5.39	10.89	0.31
DEM3	24564706	84.02	5.54	9.18	0.25
DEM4	23788333	83.82	5.47	9.24	0.28
CsA1	20463164	83.56	6.21	9.13	0.23
CsA2	20867559	83.26	6.27	9.13	0.27
CsA3	20009072	82.52	6.21	9.93	0.29
CsA4	21706910	83.41	6.38	8.83	0.27
PBO1	22755571	82.15	5.87	10.72	0.24
PBO2	23105494	81.96	6.36	9.89	0.36
PBO3	22346750	82.62	5.53	9.81	0.34
PBO4	21066007	81.81	5.27	9.43	0.58
FORM1	24072323	83.47	5.97	9.2	0.27
FORM2	23200665	84.05	5.73	8.97	0.23
FORM3	19754080	83.7	5.61	8.54	0.37
FORM4	19860610	84.11	6.29	8.24	0.25

## Sheet: Table S2
Supplementary Table S2: Differentially expressed genes (absolute fold change (FC) ≥ 1.5 and Benjamini-Hochberg adjusted p-value < 0.05) between adult T. urticae females of the JP-R strain treated with PBO compared to adult T. urticae females treated with formulation only
T.urticae gene ID	description	fold change	padj*
tetur03g00970	Cytochrome P450 - CYP392A11	3.3269	5.9407e-63
tetur31g00690	Cysteine peptidase, asparagine active site	2.6774	1.15843e-15
tetur28g01140	3-oxoacyl-acyl-carrier-protein reductase	2.51814	1.39771e-29
tetur28g01250	intradiol ring-cleavage dioxygenase	2.44577	3.90372e-17
tetur13g04550	Intradiol ring-cleavage dioxygenase, core	2.4324	4.22569e-34
tetur03g00830	Cytochrome P450 - CYP392A12	2.28382	1.0879e-45
tetur11g05020	Hypothetical protein	2.24371	1.13848e-12
tetur22g01530	lethal	2.20975	1.99931e-25
tetur29g00220	Glutathione S-transferase; class delta	2.15504	1.96215e-18
tetur11g05010	Hypothetical protein	2.13804	1.79354e-11
tetur03g05020	Cytochrome P450 - CYP392D5p probable pseudogene	2.07735	8.92115e-11
tetur03g04990	Cytochrome P450 - CYP392D2	2.01294	1.87787e-25
tetur03g00800	Cytochrome P450 - probable pseudogene	1.97104	2.05691e-09
tetur06g04980	short-chain dehydrogenase/reductase SDR	1.92555	2.54712e-07
tetur01g10810	Carboxyl/cholinesterase	1.91796	1.19321e-07
tetur06g04970	3-oxoacyl-acyl-carrier-protein reductase	1.91094	7.81937e-07
tetur01g06600	Major facilitator superfamily domain	1.90196	4.54093e-15
tetur08g04180	Hypothetical protein	1.88517	5.99018e-07
tetur11g05740	Lipase/lipooxygenase; PLAT/LH2	1.86322	1.6894e-09
tetur40g00030	Major facilitator superfamily; general substrate transporter	1.86169	3.00882e-10
tetur22g00480	UDP-glycosyltransferase; teturUGT68	1.8594	1.92694e-07
tetur45g00140	Hypothetical protein	1.84197	2.53963e-06
tetur04g01580	Hypothetical Cuticular Protein	1.83588	1.59721e-07
tetur03g00980	Hypothetical protein	1.83452	4.47233e-10
tetur16g03680	Cathepsin L	1.83272	6.66245e-08
tetur30g01860	PREDICTED: hypothetical protein	1.80995	7.90984e-07
tetur06g04510	Hypothetical protein	1.79253	9.22991e-06
tetur22g00360	UDP-glycosyltransferase; teturUGT63	1.78055	2.77086e-08
tetur16g03490	antigen B membrane protein	1.77799	6.95424e-06
tetur10g00740	PREDICTED: similar to lipase 1	1.7599	1.77331e-05
tetur06g04960	short-chain dehydrogenase/reductase SDR	1.75863	2.0989e-05
tetur03g05030	Cytochrome P450 - CYP392D6	1.75464	2.42465e-15
tetur16g03670	Legumain	1.74641	3.04926e-10
tetur97g00020	NA	1.74128	2.40302e-06
tetur09g06230	cuticle protein	1.7361	4.2491e-05
tetur05g04720	secreted salivary gland peptide; putative	1.70641	5.26649e-09
tetur27g00350	Cytochrome P450 - CYP392E8	1.70204	2.19782e-62
tetur28g01430	Cathepsin B	1.69201	2.48313e-15
tetur23g01600	secreted salivary gland peptide; putative	1.6895	4.17068e-11
tetur03g05060	Cytochrome P450 - probable pseudogene	1.67928	1.46425e-05
tetur16g03200	PREDICTED: similar to adenylate cyclase	1.67708	3.56207e-06
tetur03g05040	Cytochrome P450 - fragment	1.67138	1.18792e-09
tetur05g05190	Glutathione S-transferase; class mu	1.66679	7.15771e-38
tetur02g09850	UDP-glycosyltransferase; teturUGT11	1.66261	6.53986e-21
tetur30g01810	PREDICTED: hypothetical protein	1.65927	0.000236622
tetur03g09941	Cytochrome P450, conserved site	1.65796	7.12358e-16
tetur02g09830	UDP-glycosyltransferase; teturUGT10	1.65009	9.17172e-14
tetur06g04520	Cytochrome P450 - CYP392A16	1.64937	8.43477e-28
tetur11g05770	Carboxyl/cholinesterase	1.63637	2.74975e-05
tetur27g00330	Cytochrome P450 - CYP392E6	1.63516	1.17304e-48
tetur17g02830	MAM	1.63226	6.75811e-05
tetur12g02060	cuticle protein	1.63182	0.00026898
tetur01g12220	Cysteine-rich secretory protein, allergen V5/Tpx-1-related	1.6273	5.47384e-11
tetur03g04460	Fibronectin; type III-like fold	1.62525	5.00812e-06
tetur22g00750	dopa decarboxylase	1.62369	1.96302e-16
tetur04g01610	Cuticle (secreted) protein; putative	1.62258	0.00052171
tetur22g00460	UDP-glycosyltransferase; teturUGT67	1.62129	4.61376e-05
tetur05g06950	spondin-1 precursor	1.60997	7.43397e-05
tetur04g00870	Hypothetical protein	1.60737	8.20273e-08
tetur38g00060	Chitin binding protein; peritrophin-A	1.60718	2.36577e-10
tetur30g01790	hypothetical protein	1.6001	0.000863276
tetur36g01110	Glycine-rich secreted protein	1.5995	1.98831e-07
tetur08g06330	sialin	1.59531	3.56207e-06
tetur11g05520	Cytochrome P450 - CYP385C4	1.58821	1.10514e-05
tetur21g01790	Hypothetical protein	1.57737	0.000843651
tetur08g06340	sialin	1.57396	0.000130354
tetur16g03410	Apolipoprotein D precursor	1.57269	1.12049e-05
tetur72g00020	Glycoside hydrolase; subgroup; catalytic core	1.55485	0.000176807
tetur01g06580	PREDICTED: rCG19957-like	1.55404	3.70532e-06
tetur22g00420	UDP-glycosyltransferase; teturUGT65	1.5538	0.000713334
tetur06g04940	3-oxoacyl-acyl-carrier-protein reductase	1.54984	0.0021463
tetur16g02330	Domain of unknown function DUF2236	1.53795	4.73513e-05
tetur04g06770	Carboxyl/cholinesterase	1.53085	0.00326494
tetur07g06710	PREDICTED: sodium-dependent glucose transporter 1-like; partial	1.52046	1.9843e-07
tetur55g00130	Cathepsin B	1.5196	6.91446e-05
tetur01g12820	cuticle protein	1.51841	0.00407942
tetur16g03460	Apolipoprotein D precursor	1.51696	0.00199055
tetur05g00320	delta	1.5141	1.06997e-06
tetur02g05490	Glycine-rich secreted protein	1.51357	0.00381003
tetur02g13890	Hypothetical protein	1.51105	0.000137766
tetur11g05100	adenylate cyclase	1.51008	6.24557e-08
tetur16g01170	Hypothetical protein	1.50983	3.06533e-05
tetur22g00440	UDP-glycosyltransferase; teturUGT66	1.50831	2.50588e-07
tetur01g12840	cuticle protein	1.50471	0.0041378
tetur11g06410	Cystine-knot cytokine	1.50133	1.23072e-06
tetur01g09680	transketolase	-1.50039	0.000642774
tetur01g09900	Serine protease	-1.50064	0.00109834
tetur02g04730	Hypothetical protein	-1.50522	0.00153874
tetur05g92655	hypothetical protein	-1.50654	0.00292864
tetur418g00030	hypothetical protein	-1.50714	0.00105721
tetur18g01690	angiopoietin-4 precursor	-1.50803	1.18688e-06
tetur16g90563	hypothetical protein	-1.50944	0.00450231
tetur09g05660	protein-glutamine gamma-glutamyltransferase K	-1.51318	1.0537e-09
tetur16g01200	splicing factor; arginine/serine-rich 16	-1.51454	1.15214e-07
tetur29g01440	Ankyrin repeat	-1.51539	1.77711e-07
tetur18g01720	myosin-10	-1.51626	2.79813e-08
tetur20g01640	ARID4B protein	-1.51753	1.90353e-19
tetur21g00560	Cytochrome P450 - probable pseudogene	-1.51785	0.00397281
tetur18g01860	Hypothetical protein	-1.51815	0.00218968
tetur27g91687	hypothetical protein	-1.51942	0.0040262
tetur01g03900	Methyltransferase type 11	-1.52067	0.00305562
tetur11g90953	hypothetical protein	-1.52254	4.19758e-05
tetur23g01190	PREDICTED: hypothetical protein	-1.533	1.46263e-08
tetur03g01210	N-acylneuraminate cytidylyltransferase	-1.53399	0.000280805
tetur27g01140	neurofilament; heavy polypeptide	-1.53588	1.63431e-22
tetur17g01640	FY-rich; N-terminal subgroup	-1.53689	1.8805e-05
tetur02g10210	BARD1	-1.53718	3.73941e-07
tetur26g02090	Mediator complex, subunit Med1	-1.53756	4.24153e-17
tetur418g00010	Pleckstrin homology domain	-1.53785	5.15473e-05
tetur12g01340	Hypothetical protein	-1.53791	0.00075695
tetur14g03650	Nucleotide-binding; alpha-beta plait	-1.53929	5.84037e-13
tetur19g02740	Pleckstrin-homology domain (PH domain)/Phosphotyrosine-binding domain (PTB)	-1.54358	1.32307e-07
tetur11g02680	Hypothetical protein	-1.54983	0.000169875
tetur08g05590	Kr-2; Ortholog of Drosophila melanogaster Kruppel	-1.55093	6.9129e-20
tetur25g00820	SMC2 protein	-1.55847	1.89608e-06
tetur21g91235	hypothetical protein	-1.56209	1.51088e-07
tetur18g02440	Hypothetical protein	-1.56478	0.000302153
tetur21g00650	GH15499	-1.57018	7.99243e-14
tetur10g05250	Hypothetical protein	-1.57217	0.000971313
tetur10g00150	nucleolin protein Nsr1; putative	-1.57432	1.67992e-12
tetur34g01110	Hypothetical protein	-1.57584	0.00133085
tetur01g13180	M13 family peptidase	-1.57683	4.91966e-07
tetur05g07800	hypothetical protein	-1.58697	1.92824e-12
tetur08g02870	2-ketogluconate reductase	-1.59299	0.000271801
tetur30g01680	Hypothetical protein	-1.59332	2.1392e-06
tetur29g00760	Hypothetical protein	-1.59379	1.52075e-10
tetur03g03160	P-loop containing nucleoside triphosphate hydrolase	-1.60044	1.30719e-10
tetur30g01550	Chemosensing Ionotropic Receptor : IR25A homolog	-1.60731	0.000158654
tetur06g05270	RNA polymerase-associated protein CTR9 homolog	-1.60817	5.11659e-23
tetur12g01120	PREDICTED: neurogenic locus notch homolog protein 2-like	-1.60895	4.73307e-05
tetur11g03200	GYF	-1.61106	1.37602e-12
tetur02g08240	extracellular matrix protein Tenectin	-1.61227	0.000204442
tetur01g14780	Cystine-knot cytokine	-1.61249	0.000140285
tetur10g05230	Hypothetical protein	-1.61379	0.00040175
tetur15g00790	collagen alpha-1	-1.62843	0.000274116
tetur01g03590	C. elegans protein F34D10.6a; partially confirmed by transcript evidence	-1.63588	0.000408168
tetur21g03230	Cutoff-like protein	-1.6378	7.1262e-09
tetur20g01880	Hypothetical protein	-1.63964	2.5112e-06
tetur17g03230	Alpha/Beta hydrolase fold	-1.64061	1.95752e-08
tetur23g02160	chitinase	-1.64398	1.72805e-05
tetur08g00050	transcription initiation factor TFIID subunit 3	-1.64414	2.03319e-07
tetur03g04660	Zinc finger, C2H2-like	-1.64566	1.69396e-11
tetur04g06810	PREDICTED: remodeling and spacing factor 1	-1.6515	6.126e-13
tetur30g00710	Apple-like	-1.65549	0.000135604
tetur17g02620	Hypothetical protein	-1.65987	0.000247314
tetur14g00790	Hypothetical protein	-1.67912	0.000123107
tetur21g02250	Novel Hypothetical Cell Adhesion Molecule	-1.68119	4.88505e-07
tetur08g06990	Zinc finger, PHD-type, conserved site	-1.69471	1.34881e-23
tetur27g01400	large proline-rich protein BAT2	-1.71589	5.35427e-13
tetur26g01230	phosphatidylethanolamine-binding protein	-1.75836	1.37602e-12
tetur19g00680	Hypothetical protein	-1.76418	2.04224e-05
tetur28g00630	Fibrillar collagen precursor	-1.7705	4.15233e-09
tetur02g04810	Hypothetical protein	-1.79529	4.80339e-06
tetur25g00520	Hypothetical protein	-1.7975	1.4164e-19
tetur17g01650	PREDICTED: myeloid/lymphoid or mixed-lineage leukemia 2	-1.80643	5.43905e-07
tetur07g03900	nejire (nej)	-1.81225	2.57141e-21
tetur06g00880	Hypothetical protein	-1.8548	7.51514e-07
tetur09g06670	protein midA homolog; mitochondrial precursor	-1.92596	1.74337e-08
tetur26g01200	Neuropeptide F precursor; one of four such proteins encoded by this genome.	-2.02409	6.00515e-09
tetur37g00420	P-loop containing nucleoside triphosphate hydrolase	-2.05367	1.8664e-20
tetur37g00490	P-loop containing nucleoside triphosphate hydrolase	-2.08507	1.08784e-20
tetur03g06070	Nucleolar GTPase/ATPase p130	-2.11406	1.69291e-23
* Benjamini-Hochberg adjusted p-value

## Sheet: Table S3
Supplementary Table S3: Differentially expressed genes (absolute fold change (FC) ≥ 1.5 and Benjamini-Hochberg adjusted p-value < 0.05) between adult T. urticae females of the JP-R strain treated with DEF compared to adult T. urticae females treated with formulation only
T.urticae gene ID	description	fold change	padj*
tetur03g00970	Cytochrome P450 - CYP392A11	3.10329	4.83157e-81
tetur11g05010	Hypothetical protein	2.82035	8.23456e-27
tetur11g05020	Hypothetical protein	2.62556	1.03377e-17
tetur28g01140	3-oxoacyl-acyl-carrier-protein reductase	2.39543	5.26928e-30
tetur01g06580	PREDICTED: rCG19957-like	2.3712	4.18735e-31
tetur28g01250	intradiol ring-cleavage dioxygenase	2.35854	5.25587e-14
tetur03g05020	Cytochrome P450 - CYP392D5p probable pseudogene	2.32316	5.73216e-18
tetur30g01790	hypothetical protein	2.28155	3.27004e-38
tetur30g01810	PREDICTED: hypothetical protein	2.26646	9.2973e-37
tetur30g01750	PREDICTED: hypothetical protein	2.16492	4.36853e-11
tetur22g00360	UDP-glycosyltransferase; teturUGT63	2.15819	8.54888e-18
tetur03g00830	Cytochrome P450 - CYP392A12	2.14719	7.19073e-36
tetur22g00480	UDP-glycosyltransferase; teturUGT68	2.14375	1.50275e-12
tetur03g04990	Cytochrome P450 - CYP392D2	2.12398	9.64033e-41
tetur11g90914	hypothetical protein	2.06497	4.67058e-10
tetur01g06570	sodium-dependent glucose transporter 1	1.96579	6.52924e-19
tetur09g02400	GF11962	1.95865	8.10358e-29
tetur05g04360	myostatin	1.9574	3.82531e-31
tetur45g00140	Hypothetical protein	1.94761	1.88669e-08
tetur01g06600	Major facilitator superfamily domain	1.9381	7.00311e-11
tetur22g00420	UDP-glycosyltransferase; teturUGT65	1.92618	2.96497e-09
tetur05g04720	secreted salivary gland peptide; putative	1.89044	2.85177e-12
tetur02g09080	sialin; putative	1.88531	4.5967e-27
tetur29g00220	Glutathione S-transferase; class delta	1.87119	1.44045e-23
tetur04g09491	Pancreatic hormone-like	1.8649	8.82414e-09
tetur13g00990	Orphan secreted protein; possibly fibroin	1.84845	3.86092e-13
tetur40g00030	Major facilitator superfamily; general substrate transporter	1.8357	4.39264e-11
tetur13g04550	Intradiol ring-cleavage dioxygenase, core	1.83321	1.53754e-17
tetur02g14540	Cathepsin L	1.82536	1.00958e-11
tetur11g05740	Lipase/lipooxygenase; PLAT/LH2	1.82342	8.7104e-07
tetur04g06010	Apolipoprotein D precursor	1.82273	3.87648e-07
tetur17g02830	MAM	1.80587	4.33959e-07
tetur28g01430	Cathepsin B	1.79706	4.41497e-20
tetur23g01600	secreted salivary gland peptide; putative	1.7835	1.735e-07
tetur10g04150	lipoprotein	1.7816	2.8459e-06
tetur55g00130	Cathepsin B	1.77711	7.46342e-09
tetur02g09850	UDP-glycosyltransferase; teturUGT11	1.7741	8.68998e-23
tetur09g02410	GF11962	1.75417	1.03879e-16
tetur38g00080	Hypothetical protein	1.74589	8.8392e-06
tetur11g01830	UDP-glycosyltransferase; teturUGT52	1.72707	8.69351e-14
tetur04g02370	fatty acid synthase	1.72486	7.05885e-09
tetur13g02680	G-protein coupled neuropeptide receptor.	1.7149	9.4825e-14
tetur09g00540	Domain of unknown function DUF3421	1.71066	2.05923e-05
tetur16g03670	Legumain	1.70124	2.74808e-06
tetur30g01880	PREDICTED: hypothetical protein	1.70052	1.11297e-14
tetur01g10810	Carboxyl/cholinesterase	1.69737	2.41354e-06
tetur03g05060	Cytochrome P450 - probable pseudogene	1.68825	4.42029e-06
tetur20g01230	vitellogenin	1.68037	7.91332e-06
tetur28g01950	ABC-transporter; class C	1.68007	1.59445e-10
tetur09g04470	Cathepsin L-like	1.67876	3.35063e-05
tetur07g00630	putative BigA-like protein	1.66374	3.53586e-05
tetur01g10800	Carboxyl/cholinesterase	1.6636	5.79082e-05
tetur02g09830	UDP-glycosyltransferase; teturUGT10	1.66048	2.67783e-13
tetur16g03200	PREDICTED: similar to adenylate cyclase	1.65351	2.64429e-07
tetur10g00740	PREDICTED: similar to lipase 1	1.6515	8.69979e-05
tetur35g00650	innexin; putative	1.64986	1.1704e-06
tetur22g01530	lethal	1.64842	4.04428e-11
tetur05g06950	spondin-1 precursor	1.63938	1.6384e-05
tetur22g00440	UDP-glycosyltransferase; teturUGT66	1.63127	6.97601e-10
tetur22g00460	UDP-glycosyltransferase; teturUGT67	1.63005	3.62697e-05
tetur16g03490	antigen B membrane protein	1.61994	0.000147076
tetur07g02430	Leucine-rich repeat domain, L domain-like	1.61806	7.19387e-05
tetur04g07770	UDP-glycosyltransferase, teturUGT18	1.61589	8.37099e-12
tetur01g05230	Cathepsin B	1.6147	4.45719e-05
tetur06g03520	Cysteine peptidase, asparagine active site	1.61371	0.000179461
tetur03g05030	Cytochrome P450 - CYP392D6	1.61348	2.67866e-11
tetur03g00980	Hypothetical protein	1.61277	9.1106e-08
tetur30g01800	Hypothetical protein	1.59081	2.00303e-15
tetur11g05110	adenylate cyclase	1.58956	0.000305172
tetur06g04980	short-chain dehydrogenase/reductase SDR	1.58573	0.000216754
tetur04g01670	UNC93-like protein MFSD11	1.58027	1.438e-11
tetur07g00310	RNA-binding protein 40	1.57874	0.000355192
tetur11g05700	Hypothetical protein	1.57451	0.000487347
tetur30g01860	PREDICTED: hypothetical protein	1.57255	1.55823e-06
tetur16g02330	Domain of unknown function DUF2236	1.57202	0.000149121
tetur03g05040	Cytochrome P450 - fragment	1.57087	3.41301e-09
tetur05g05710	UDP-glycosyltransferase; teturUGT31	1.56709	2.1727e-12
tetur02g13040	antigen B membrane protein	1.563	0.000500414
tetur03g08810	Small Secreted Protein; Family B	1.56016	8.20313e-10
tetur09g00370	Cellular retinaldehyde-binding/triple function; C-terminal	1.55627	2.0303e-05
tetur10g00760	Alpha/Beta hydrolase fold	1.54898	0.000766092
tetur23g01710	Hypothetical protein	1.54793	5.14187e-05
tetur11g05540	Cytochrome P450 - CYP385C3	1.5478	0.000103491
tetur46g00170	Cytochrome P450 - CYP385C3v2	1.54734	3.80923e-05
tetur05g04040	Hypothetical protein	1.54523	6.31163e-05
tetur14g02320	ABC-transporter; class C	1.54456	5.42356e-06
tetur31g01900	Protein of unknown function DUF388; OB-fold	1.54404	0.000840678
tetur10g05260	hypothetical protein RHECIAT_CH0002438	1.5433	1.41763e-07
tetur04g06770	Carboxyl/cholinesterase	1.54042	0.000839177
tetur184g00040	PREDICTED: UDP glucuronosyltransferase 2B10 isoform 1	1.53955	3.95782e-07
tetur06g02700	PREDICTED: similar to acid alpha glucosidase	1.53654	1.341e-10
tetur11g05520	Cytochrome P450 - CYP385C4	1.53609	9.55503e-05
tetur89g00020	Hypothetical protein	1.53485	0.00126439
tetur20g01790	intradiol ring-cleavage dioxygenase	1.53393	1.54118e-06
tetur11g05100	adenylate cyclase	1.53031	1.05927e-09
tetur36g00190	PREDICTED: similar to CG18549 CG18549-PA	1.5303	7.05648e-05
tetur14g02300	ABC-transporter; class C	1.52746	0.000216734
tetur07g05480	vitellogenin fused with superoxide dismutase	1.52115	1.23782e-09
tetur02g07960	Orfan gene family B; member-12	1.51516	0.000336955
tetur16g03680	Cathepsin L	1.51509	0.000303184
tetur16g01860	Domain of unknown function DUF3421	1.51341	0.00180559
tetur03g08800	Small secreted protein; family B	1.50714	0.000477861
tetur22g00510	UDP-glycosyltransferase; teturUGT69	1.5043	0.00197281
tetur30g01090	Plexin-like fold	1.50095	4.05835e-05
tetur28g01960	Fibronectin; type III	1.50073	0.00138413
tetur06g04580	Hypothetical protein	-1.50231	2.07428e-10
tetur06g01700	Glycoside hydrolase; subgroup; catalytic core	-1.50313	2.27742e-18
tetur441g00020	Protein phosphatase 2A; regulatory B subunit; B56	-1.50365	0.00195594
tetur02g11180	Superoxide dismutase; copper/zinc binding	-1.50509	1.86849e-19
tetur15g00790	collagen alpha-1	-1.50643	0.00209298
tetur04g08550	Insulin-like	-1.50901	0.00194779
tetur18g02440	Hypothetical protein	-1.51275	0.000923858
tetur07g01570	glass transcription factor	-1.51332	1.78505e-07
tetur12g03060	Protein of unknown function DUF3827	-1.52085	4.56326e-17
tetur37g00740	Hypothetical protein	-1.52639	1.03399e-05
tetur14g03690	P-loop containing nucleoside triphosphate hydrolase	-1.53445	1.43122e-13
tetur14g01460	Hypothetical protein	-1.53581	1.16157e-13
tetur08g02870	2-ketogluconate reductase	-1.53816	0.000378634
tetur18g02080	Hypothetical protein	-1.5424	1.79465e-10
tetur30g01870	Hypothetical protein	-1.54326	1.50275e-12
tetur30g00710	Apple-like	-1.54555	0.000781961
tetur07g00820	proprotein convertase subtilisin/kexin type 1	-1.55458	2.65201e-36
tetur02g07090	Hypothetical protein	-1.5584	5.31248e-08
tetur10g05250	Hypothetical protein	-1.55956	0.000609014
tetur02g02180	Hypothetical protein	-1.56371	1.31013e-12
tetur03g09330	glucose dehydrogenase	-1.56433	8.69552e-18
tetur08g06760	Hypothetical protein	-1.56784	3.60572e-09
tetur06g05110	3-oxoacyl-acyl-carrier-protein reductase	-1.57094	5.11125e-16
tetur03g08630	Neuropeptide precursor	-1.57515	4.98222e-12
tetur01g13180	M13 family peptidase	-1.58028	9.56755e-09
tetur29g00340	Methyltransferase type 11	-1.5805	1.94527e-09
tetur33g00540	Hypothetical protein	-1.58359	3.79047e-06
tetur12g04190	threonyl-tRNA synthetase	-1.58512	1.6384e-05
tetur14g02070	Immunoglobulin E-set	-1.5859	1.438e-11
tetur10g02210	Neuropeptide precursor	-1.58629	5.89364e-16
tetur07g05330	Hypothetical protein	-1.58692	5.80031e-16
tetur15g02020	Hypothetical protein	-1.58718	2.39846e-14
tetur01g03900	Methyltransferase type 11	-1.59251	0.000328443
tetur06g05570	RNA binding	-1.59438	2.20556e-26
tetur25g00510	Hypothetical protein	-1.59494	1.09374e-16
tetur25g01900	Hypothetical protein	-1.59624	2.27941e-19
tetur44g00010	membrane-bound dipeptidyl-peptidase; omega homologue	-1.60953	4.10375e-13
tetur17g01290	sugar transporter	-1.61624	1.70669e-07
tetur14g01700	Immunoglobulin E-set	-1.62	3.81641e-07
tetur08g07510	innexin; putative	-1.62114	4.41497e-20
tetur05g01260	Hypothetical protein	-1.6261	2.79416e-11
tetur10g01960	vasa	-1.64348	9.45269e-22
tetur12g04671	Intradiol ring-cleavage dioxygenase, C-terminal	-1.64427	1.74442e-07
tetur06g03930	Nucleotide-binding alpha-beta plait domain	-1.65128	6.06085e-15
tetur07g02730	Hypothetical protein	-1.6717	6.2712e-18
tetur05g01470	Hypothetical protein	-1.67317	4.24507e-15
tetur07g06460	Cytochrome P450 - CYP392A3	-1.69812	6.48554e-06
tetur11g90931	hypothetical protein	-1.70701	4.04797e-10
tetur28g00340	RNA binding	-1.71849	5.03897e-10
tetur10g01980	vasa	-1.72507	5.50375e-37
tetur02g04000	Hypothetical protein	-1.76973	2.42775e-07
tetur06g02040	Hypothetical protein	-1.77234	8.13338e-10
tetur13g03400	MFS transporter	-1.7772	1.72074e-06
tetur27g00790	Pry3p	-1.77992	3.51313e-07
tetur09g00460	Na+ channel/degenerin (ENaC/DEG) family protein	-1.78897	2.90603e-06
tetur10g02190	Neuropeptide precursor.	-1.79402	4.53261e-07
tetur15g01980	conserved secreted protein 1	-1.81147	2.91331e-19
tetur26g01230	phosphatidylethanolamine-binding protein	-1.82646	6.0446e-14
tetur02g03070	orphan secreted protein	-1.82672	1.43998e-08
tetur01g11850	Conserved zygote-specific protein homologue	-1.84835	1.51214e-34
tetur26g01200	Neuropeptide F precursor; one of four such proteins encoded by this genome.	-1.86013	1.88669e-08
tetur17g03230	Alpha/Beta hydrolase fold	-1.86798	2.65197e-22
tetur02g04810	Hypothetical protein	-1.86804	2.10962e-07
tetur18g01690	angiopoietin-4 precursor	-1.88062	8.337e-23
tetur25g00520	Hypothetical protein	-1.93513	5.74782e-27
tetur21g03230	Cutoff-like protein	-1.9562	9.05135e-17
tetur09g05660	protein-glutamine gamma-glutamyltransferase K	-2.03264	1.16795e-49
tetur01g02650	Immunoglobulin E-set	-2.03909	1.59929e-16
tetur09g06670	protein midA homolog; mitochondrial precursor	-2.32884	1.16321e-17
* Benjamini-Hochberg adjusted p-value

## Sheet: Table S4
Supplementary Table S4: Differentially expressed genes (absolute fold change (FC) ≥ 1.5 and Benjamini-Hochberg adjusted p-value < 0.05) between adult T. urticae females of the JP-R strain treated with DEM compared to adult T. urticae females treated with formulation only
T.urticae gene ID	description	fold change	padj*
tetur02g09730	adenylosuccinate lyase	2.14393	6.57923e-11
tetur17g01650	PREDICTED: myeloid/lymphoid or mixed-lineage leukemia 2	2.02191	1.51538e-12
tetur07g04270	Protein of unknown function DUF726	2.01934	4.22985e-14
tetur34g00420	Hypothetical protein	1.91985	9.60207e-14
tetur01g06580	PREDICTED: rCG19957-like	1.84984	4.49336e-12
tetur07g03900	nejire (nej)	1.84549	3.13874e-17
tetur03g04660	Zinc finger, C2H2-like	1.80301	6.90338e-20
tetur02g08240	extracellular matrix protein Tenectin	1.79561	1.18567e-08
tetur01g14780	Cystine-knot cytokine	1.78726	3.77769e-09
tetur37g00490	P-loop containing nucleoside triphosphate hydrolase	1.76856	6.9826e-17
tetur12g01120	PREDICTED: neurogenic locus notch homolog protein 2-like	1.75897	2.40225e-09
tetur19g00680	Hypothetical protein	1.74704	2.29823e-07
tetur04g05450	Myc-type, basic helix-loop-helix (bHLH) domain	1.73307	2.57968e-07
tetur30g00930	Src homology-3; region	1.72116	7.78268e-08
tetur37g00420	P-loop containing nucleoside triphosphate hydrolase	1.71989	3.70401e-14
tetur23g01190	PREDICTED: hypothetical protein	1.71777	6.37002e-18
tetur29g01500	Homeobox protein cut	1.71706	3.30416e-09
tetur21g02690	winged helix/forkhead transcription factor FoxN1/4a	1.71643	1.91653e-05
tetur23g02160	chitinase	1.71319	4.61651e-08
tetur13g02950	regulating synaptic membrane exocytosis protein 3	1.7095	2.64001e-05
tetur03g04440	Cubilin	1.7054	2.57968e-07
tetur08g06990	Zinc finger, PHD-type, conserved site	1.68485	4.02672e-16
tetur20g01290	Hypothetical protein	1.6826	3.87041e-13
tetur27g01400	large proline-rich protein BAT2	1.67238	2.5559e-17
tetur17g01640	FY-rich; N-terminal subgroup	1.67156	2.03186e-14
tetur40g00260	diacylglycerol kinase zeta homolog	1.67036	1.33876e-07
tetur20g01480	ubiquitin conjugating enzyme 7 interacting protein	1.6637	6.19528e-05
tetur21g00560	Cytochrome P450 - probable pseudogene	1.65364	4.22001e-05
tetur03g06070	Nucleolar GTPase/ATPase p130	1.65166	1.24097e-10
tetur11g01830	UDP-glycosyltransferase; teturUGT52	1.64214	1.29457e-11
tetur04g02070	E3 ubiquitin-protein ligase RNF25	1.63322	2.89269e-16
tetur03g08940	Pleckstrin-homology domain (PH domain)/Phosphotyrosine-binding domain (PTB)	1.62053	0.000211595
tetur19g02740	Pleckstrin-homology domain (PH domain)/Phosphotyrosine-binding domain (PTB)	1.61408	6.28371e-10
tetur01g01400	Chemosensory Receptor; Gustatory receptor family	1.61356	0.000111404
tetur04g02040	Hypothetical protein	1.61124	2.18898e-05
tetur04g08890	Fibroin	1.60949	0.000222472
tetur28g00630	Fibrillar collagen precursor	1.60635	9.17503e-10
tetur11g02480	PREDICTED: similar to sodium-dependent phosphate transporter	1.60466	0.000132514
tetur10g00150	nucleolin protein Nsr1; putative	1.60461	1.27505e-13
tetur05g03810	Muscle M-line assembly protein unc-89	1.60154	1.02631e-08
tetur11g03200	GYF	1.58523	1.25358e-15
tetur22g01310	Intracellular hyaluronan-binding protein 4, N-terminal domain	1.56967	7.95294e-19
tetur02g03670	Zinc finger; PHD-finger	1.56558	2.24568e-08
tetur05g00160	hypothetical protein GrBNV_gp28	1.56357	0.00068302
tetur38g00040	PREDICTED: similar to E1a binding protein P400	1.56089	1.47758e-08
tetur05g01610	polyprotein	1.5543	8.415e-05
tetur11g00280	Hypothetical protein	1.55249	0.000522829
tetur14g03260	serine/threonine protein kinase	1.54447	3.7232e-07
tetur11g90972	hypothetical protein	1.5408	0.000663359
tetur30g02400	ADP-ribosylation factor-like protein 2	1.54038	3.65012e-05
tetur28g00840	dentin sialophosphoprotein	1.52612	0.00075083
tetur25g01760	retinoblastoma binding protein 6; isoform CRA_b	1.52101	1.99132e-12
tetur18g01060	mitochondrial malate dehydrogenase 2; NAD	1.52012	0.00097143
tetur01g13540	PHD finger protein 3	1.516	9.70499e-10
tetur01g16874	Fibroin	1.51412	0.000449474
tetur18g01800	still life; putative	1.51355	0.000103598
tetur05g05630	Geneb-a protein	1.51168	4.3864e-05
tetur03g03340	Winged helix-turn-helix DNA-binding domain	1.51112	0.000220935
tetur20g00770	Ankyrin repeat-containing domain	1.50563	2.13398e-09
tetur18g01720	myosin-10	1.50452	8.61996e-11
tetur13g01920	PREDICTED: similar to fragile site-associated protein	1.504	0.000332172
tetur02g03300	UDP-glycosyltransferase; teturUGT09	-1.51208	3.61539e-10
tetur03g09941	Cytochrome P450, conserved site	-1.52134	1.57361e-06
tetur06g04960	short-chain dehydrogenase/reductase SDR	-1.52295	0.0016716
tetur06g04940	3-oxoacyl-acyl-carrier-protein reductase	-1.54962	0.000607404
tetur04g05790	regucalcin	-1.55173	9.64892e-07
tetur02g11530	Aldo-keto reductase family D; member 2	-1.57582	9.17503e-10
tetur20g00290	Cytochrome P450 - CYP392B3	-1.58461	6.18433e-08
tetur06g03090	Apolipoprotein D related protein	-1.61814	0.00012073
tetur04g07630	UDP-glycosyltransferase; teturUGT16	-1.62316	2.9915e-05
tetur08g06370	sialin	-1.62403	7.14889e-05
tetur04g02440	MFS transporter	-1.63941	6.35184e-13
tetur22g00360	UDP-glycosyltransferase; teturUGT63	-1.65133	4.5023e-05
tetur46g00150	Cytochrome P450 - CYP385C4v2	-1.65497	3.81724e-08
tetur07g03160	Serine protease	-1.66353	5.27055e-06
tetur30g01490	adenylate cyclase	-1.81208	4.23844e-07
tetur07g06460	Cytochrome P450 - CYP392A3	-2.0527	2.53044e-10
tetur16g03460	Apolipoprotein D precursor	-2.2833	2.05427e-12
* Benjamini-Hochberg adjusted p-value

## Sheet: Table S5
Supplementary Table S5: Differentially expressed genes (absolute fold change (FC) ≥ 1.5 and Benjamini-Hochberg adjusted p-value < 0.05) between adult T. urticae females of the JP-R strain treated with CsA compared to adult T. urticae females treated with formulation only
T.urticae gene ID	description	fold change	padj*
tetur08g06890	solute carrier family 17	4.85458	9.12538e-87
tetur14g01700	Conserved secreted protein with MD-2-related lipid recognition domain. ALL2 Group-2 allergen	2.07516	2.35993e-13
tetur11g05520	Cytochrome P450 - CYP385C4	1.80058	6.54039e-09
tetur05g05100	major facilitator superfamily MFS_1	1.79525	6.59369e-07
tetur01g06580	PREDICTED: rCG19957-like	1.68589	6.78537e-10
tetur46g00170	Cytochrome P450 - CYP385C3v2	1.65586	4.30546e-06
tetur11g05540	Cytochrome P450 - CYP385C3	1.62527	6.20229e-05
tetur07g01290	Na	1.61737	5.93717e-05
tetur01g15010	Apple-like	1.58462	0.000595783
tetur02g13890	Hypothetical protein	1.55074	8.71031e-05
tetur05g05720	PREDICTED: similar to sodium-dependent phosphate transporter	1.54743	7.85273e-06
tetur25g02030	Hypothetical protein	1.54577	8.33828e-05
tetur01g08670	PREDICTED: similar to inorganic phosphate cotransporter, putative	1.53982	5.51439e-05
tetur24g00270	Cathepsin B	1.50973	0.0013608
tetur03g08800	Small secreted protein, family B	1.50892	0.00156359
tetur16g03490	antigen B membrane protein	1.50699	0.00286637
tetur08g06850	C2 calcium-dependent membrane targeting	-1.53193	2.09506e-12
tetur04g01990	oxalate:formate antiporter	-1.5395	0.000939422
tetur30g01860	PREDICTED: hypothetical protein	-1.54248	0.00069751
tetur30g00660	Aldo-keto reductase family A	-1.54336	3.0078e-13
tetur06g05090	short chain dehydrogenase	-1.55118	1.12389e-05
tetur19g01060	PREDICTED: similar to sodium-dependent phosphate transporter	-1.55249	2.84816e-09
tetur26g01450	Glutathione S-transferase, class delta	-1.55311	2.83839e-12
tetur11g03090	sialin	-1.55725	2.99724e-05
tetur28g01720	short-chain dehydrogenase/reductase SDR	-1.55898	5.31081e-12
tetur06g04550	Hypothetical protein	-1.56952	4.14781e-14
tetur26g01490	Glutathione S-transferase, class delta	-1.57028	1.28373e-19
tetur01g02500	Glutathione S-transferase, class delta	-1.5751	1.21684e-10
tetur13g02590	Major facilitator superfamily, general substrate transporter	-1.58112	3.64194e-06
tetur06g01690	Glycoside hydrolase, subgroup, catalytic core	-1.58334	0.000236751
tetur14g03350	dual specificity phosphatase 3	-1.5912	4.11509e-09
tetur06g04970	3-oxoacyl-acyl-carrier-protein reductase	-1.59521	0.000111033
tetur08g06820	Hypothetical protein	-1.61841	3.95687e-06
tetur83g90373	NA	-1.61882	0.000140596
tetur22g02340	transmembrane protein 20	-1.63513	5.06678e-15
tetur22g00420	UDP-glycosyltransferase, teturUGT65	-1.66147	8.45383e-05
tetur02g07760	Major facilitator superfamily domain, pseudogene	-1.70281	7.27629e-14
tetur02g07750	Major facilitator superfamily domain	-1.70408	6.71179e-30
tetur06g00310	sodium-dependent phosphate transporter	-1.71675	1.84653e-18
tetur32g01960	Carbonyl reductase [NADPH] 1	-1.74195	7.43704e-11
tetur15g00220	unnamed protein product	-1.75996	9.43852e-12
tetur30g01790	hypothetical protein	-1.85621	5.23037e-12
tetur05g04460	vesicular glutamate transporter 1	-1.88498	5.71666e-10
tetur13g03400	MFS transporter	-1.90644	9.05591e-08
tetur40g00030	Major facilitator superfamily, general substrate transporter	-1.91576	2.84075e-10
tetur08g06340	sialin	-1.92927	5.60356e-09
tetur01g10820	Carboxyl/cholinesterase	-1.95561	1.50707e-13
tetur14g02060	Immunoglobulin E-set	-2.01879	8.66801e-18
tetur04g02440	MFS transporter	-2.03489	1.54287e-24
tetur30g01880	PREDICTED: hypothetical protein	-2.06549	5.82927e-21
tetur22g00360	UDP-glycosyltransferase, teturUGT63	-2.0895	1.13018e-10
tetur06g05080	short-chain dehydrogenase/reductase SDR	-2.15075	7.30945e-33
tetur01g02480	Glutathione S-transferase, class delta	-2.19884	6.71179e-30
tetur06g01700	Glycoside hydrolase, subgroup, catalytic core	-2.26987	3.05845e-37
tetur02g15535	hypothetical protein	-3.16936	1.84652e-34
tetur06g04580	Hypothetical protein	-3.28175	3.89775e-62
tetur08g06360	sialin, putative	-3.53869	3.01463e-74
tetur08g06870	PREDICTED: similar to sodium-dependent phosphate transporter	-3.86521	1.46009e-156
* Benjamini-Hochberg adjusted p-value

## Sheet: Table S6
Supplementary Table S6: Differentially expressed genes (absolute fold change (FC) ≥ 1.5 and Benjamini-Hochberg adjusted p-value < 0.05) of the Major Facilitator Superfamily (MFS) in adult T. urticae females after exposure to cyclosporin A
T.urticae gene ID	description	FC*	padj **	IPR ***	TCDB**** ID best hit	TCDB E-value best hit	TCDB Family
tetur08g06890	solute carrier family 17	4.85458	1.84911e-90	IPR011701; IPR020846	2.A.1.14.10	E-69	The Anion:Cation Symporter (ACS) Family
tetur05g05100	major facilitator superfamily MFS_1	1.79525	3.07305e-09	IPR011701; IPR020846	2.A.1.7.4	E-24	The Fucose: H+ Symporter (FHS) Family
tetur01g06580	PREDICTED: rCG19957-like	1.68589	2.40616e-12	IPR011701; IPR020846	2.A.1.7.4	E-33	The Fucose: H+ Symporter (FHS) Family
tetur05g05720	PREDICTED: similar to sodium-dependent phosphate transporter	1.54743	4.7737e-08	IPR011701; IPR020846	2.A.1.14.10	E-54	The Anion:Cation Symporter (ACS) Family
tetur01g08670	PREDICTED: similar to inorganic phosphate cotransporter, putative	1.53982	4.40718e-07	IPR011701; IPR020846	2.A.1.14.10	E-61	The Anion:Cation Symporter (ACS) Family
tetur04g01990	oxalate:formate antiporter	-1.5395	1.56094e-05	IPR011701; IPR020846	2.A.1.11.3	E-18	The Oxalate:Formate Antiporter (OFA) Family
tetur19g01060	PREDICTED: similar to sodium-dependent phosphate transporter	-1.55249	1.08514e-11	IPR011701; IPR020846	2.A.1.14.34	E-25	The Anion:Cation Symporter (ACS) Family
tetur11g03090	sialin	-1.55725	2.1257e-07	IPR011701; IPR020846	2.A.1.14.10	E-57	The Anion:Cation Symporter (ACS) Family
tetur13g02590	Major facilitator superfamily, general substrate transporter	-1.58112	1.91875e-08	IPR011701; IPR020846	2.A.1.7.23	E-30	The Fucose: H+ Symporter (FHS) Family
tetur02g07760	Major facilitator superfamily domain, pseudogene	-1.70281	1.32698e-16	-	2.A.1.50.4	E-15	The Proton Coupled Folate Transporter/Heme Carrier Protein (PCFT/HCP) Family
tetur02g07750	Major facilitator superfamily domain	-1.70408	6.06259e-33	IPR020846	2.A.1.50.4	E-19	The Proton Coupled Folate Transporter/Heme Carrier Protein (PCFT/HCP) Family
tetur06g00310	sodium-dependent phosphate transporter	-1.71675	2.61919e-21	IPR011701; IPR020846	2.A.1.14.10	E-57	The Anion:Cation Symporter (ACS) Family
tetur15g00220	unnamed protein product	-1.75996	2.58197e-14	IPR011701; IPR020846	2.A.1.7.4	E-28	The Fucose: H+ Symporter (FHS) Family
tetur05g04460	vesicular glutamate transporter 1	-1.88498	1.96926e-12	IPR011701; IPR020846	2.A.1.14.13	E-65	The Anion:Cation Symporter (ACS) Family
tetur13g03400	MFS transporter	-1.90644	4.03708e-10	IPR020846	2.A.1.50.4	E-20	The Proton Coupled Folate Transporter/Heme Carrier Protein (PCFT/HCP) Family
tetur40g00030	Major facilitator superfamily, general substrate transporter	-1.91576	9.21015e-13	IPR011701; IPR020846	2.A.1.7.4	E-24	The Fucose: H+ Symporter (FHS) Family
tetur08g06340	sialin	-1.92927	2.27095e-11	IPR020846	2.A.1.14.10	E-36	The Anion:Cation Symporter (ACS) Family
tetur04g02440	MFS transporter	-2.03489	1.56319e-27	IPR020846	2.A.1.50.4	E-20	The Proton Coupled Folate Transporter/Heme Carrier Protein (PCFT/HCP) Family
tetur08g06360	sialin, putative	-3.53869	9.16302e-78	IPR011701; IPR020846	2.A.1.14.30	E-13	The Anion:Cation Symporter (ACS) Family
tetur08g06870	PREDICTED: similar to sodium-dependent phosphate transporter	-3.86521	1.47932e-160	IPR011701; IPR020846	2.A.1.14.10	E-68	The Anion:Cation Symporter (ACS) Family
* fold change
** Benjamini-Hochberg adjusted p-value
*** InterPro domain
**** Transporter Classification Database (http://www.tcdb.org)

## Sheet: Table S7
Supplementary Table S7: T. urticae genes coding for transcription factors with an absolute fold change ≥ 1.25 in both the PBO and DEF treatment and with an opposite direction of fold change compared to the CsA and DEM treatment
T.urticae gene ID	description	FC*	padj**	FC*	padj**	FC*	padj**	FC*	padj**
tetur02g00810	Zinc finger, LIM-type	-1.25794	0.018824	-1.28004	0.0128233	1.17657	0.0758563	1.12063	0.339704
tetur02g02160	myelin gene regulatory factor	-1.34336	6.27703e-05	-1.44149	3.92386e-07	1.173	0.0253959	1.18822	0.105252
tetur06g03930	Nucleotide-binding alpha-beta plait domain	-1.65128	6.06085e-15	-1.41038	3.07918e-05	1.27168	0.000613245	1.12611	0.131295
tetur07g01570	glass transcription factor	-1.51332	1.78505e-07	-1.33957	0.000519355	1.07245	0.521454	1.07677	0.531076
tetur16g02430	lost on transformation protein 1	-1.28494	0.0167102	-1.36584	0.00640791	1.14029	0.231352	1.10272	0.456402
tetur20g02430	Homeobox protein, antennapedia type	-1.41764	6.2656e-05	-1.35352	0.0009275	1.11938	0.199597	1.11231	0.410176
tetur08g07600	Myc-type, basic helix-loop-helix (bHLH) domain	-1.48483	1.54169e-05	-1.34332	0.0162926	1.09967	0.393905	1.18737	0.129725
tetur25g00460	Neurogenic differentiation factor 1	-1.40217	0.00115097	-1.42739	0.00109221	1.02413	0.88163	1.06676	0.670729
tetur01g09330	fox-1 homolog [Tetranychus urticae]; a sex determinant gene in C. elegans	-1.34424	0.00743085	-1.26776	0.0511835	1.0816	0.583053	1.05761	0.737064
tetur08g05590	Kr-2; Ortholog of Drosophila melanogaster Kruppel	-1.30533	2.89041e-06	-1.55093	6.9129e-20	1.34215	5.28732e-11	1.21896	0.0367474
* fold change
** Benjamini-Hochberg adjusted p-value
